# Supplementary material for: Bioactive Antioxidant Compounds from Chestnut Peels through Semi-Industrial Subcritical Water Extraction
Source: Antioxidants (Basel). 2022 May 18;11(5):988. doi: 10.3390/antiox11050988 (PMC9137501; doi:10.3390/antiox11050988)
Supplement: Supplementary file 1 [file antioxidants-11-00988-s001.zip]

Archive with 1 entries (1 files):
- antioxidants-1720876-supplementary-done.pdf
